# Supplementary material for: The characteristics of excitatory lineage differentiation and the developmental conservation in Reeler neocortex
Source: Cell Prolif. 2023 Dec 12;57(5):e13587. doi: 10.1111/cpr.13587 (PMC11056708; doi:10.1111/cpr.13587)
Supplement: Supplementary file 1 — Data S1. Supporting Information. [file CPR-57-e13587-s001.zip]

Archive with 5 entries (5 files):
- Supplementary diagram 1.pdf
- Supplementary diagram 2.pdf
- Supplementary Figure.pdf
- Supplementary Movie 1.mp4
- Supplementary Movie 2.mp4
